# Supplementary material for: Computational Investigation of the Chemical Bond between An(III) Ions and Soft-Donor Ligands
Source: Inorg Chem. 2025 Mar 21;64(12):5866–77. doi: 10.1021/acs.inorgchem.4c03924 (PMC11962836; doi:10.1021/acs.inorgchem.4c03924)
Supplement: Supplementary file 1 — ic4c03924_si_001.zip [file ic4c03924_si_001.zip]

Archive with 16 entries (16 files):
- coordinates/Npme6/anion_doublet/opt.xyz
- coordinates/Npme6/anion_quartet/opt.xyz
- coordinates/Npme6/anion_sextet/opt.xyz
- coordinates/Npme6/neutral/neutral_opt.xyz
- coordinates/Pume6/anion_quintet/opt.xyz
- coordinates/Pume6/anion_septet/opt.xyz
- coordinates/Pume6/anion_singlet/opt.xyz
- coordinates/Pume6/anion_triplet/opt.xyz
- coordinates/Pume6/neutral/opt.xyz
- coordinates/Ume6/anion-hs/opt.xyz
- coordinates/Ume6/anion-hs/solv_opt.xyz
- coordinates/Ume6/anion-is/opt.xyz
- coordinates/Ume6/anion-is/solv_opt.xyz
- coordinates/Ume6/anion-ls/opt.xyz
- coordinates/Ume6/neutral/opt.xyz
- coordinates/Ume6/neutral/solv_opt.xyz
