# Supplementary material for: Computational Investigation of the Chemical Bond between An(III) Ions and Soft-Donor Ligands
Source: Inorg Chem. 2025 Mar 21;64(12):5866–77. doi: 10.1021/acs.inorgchem.4c03924 (PMC11962836; doi:10.1021/acs.inorgchem.4c03924)
Supplement: Supplementary file 1 — ic4c03924_si_001.zip [file ic4c03924_si_001.zip › coordinates/Npme6/anion_doublet/opt.xyz]

46
Energy = -1063.847867537
C     0.9919345   -1.1718824   -0.7694698 
C     1.1303083   -1.2562221    0.6646951 
C     1.1052213   -0.1046251    1.4355069 
C     0.9179326    1.1838773    0.8016006 
C     1.1283934    1.2737619   -0.6242893 
C     1.1419554    0.1238694   -1.3982635 
C     1.1415183   -2.4132440   -1.6022271 
C     1.2564448   -2.6310187    1.2594314 
C     1.2660323   -0.1139191    2.9292690 
C     0.9654163    2.4307493    1.6383928 
C     1.3006034    2.6503993   -1.2009753 
C     1.3027712    0.1445322   -2.8925335 
B    -2.3362242   -0.1988767    2.2787033 
B    -2.3701896   -1.9367739   -1.3638372 
B    -2.2968164    2.0798893   -1.0386446 
H     2.1979272   -2.6745792   -1.7819455 
H     0.6719722   -3.2756921   -1.1306211 
H     0.6656413   -2.3045588   -2.5762742 
H     2.1960347   -0.4123982   -3.1967598 
H     0.4501845   -0.3304046   -3.3855509 
H     1.3820360    1.1504470   -3.2963091 
H     1.5609816    2.6401949   -2.2563821 
H     0.3860945    3.2406293   -1.0955583 
H     2.0952919    3.1838931   -0.6703345 
H     1.9952962    2.7552705    1.8678424 
H     0.4700946    3.2644085    1.1402449 
H     0.4541530    2.2899681    2.5910124 
H     2.0542962    0.5841815    3.2279475 
H     0.3464747    0.2004554    3.4309152 
H     1.5323482   -1.0925376    3.3210740 
H     2.1557936   -3.1354133    0.8893011 
H     1.2984770   -2.6215180    2.3453227 
H     0.4045311   -3.2568233    0.9793319 
H    -1.6363887   -1.2208834   -2.0681170 
H    -3.2060050   -1.1850658   -0.8449892 
H    -2.8762683   -2.8329558   -1.9918025 
H    -1.6534665   -2.3560532   -0.4386505 
H    -1.5964000    0.7922615    2.1437309 
H    -3.1877633   -0.1167053    1.3841504 
H    -1.6384848   -1.1935802    2.0135983 
H    -2.8200838   -0.2606785    3.3809648 
H    -1.5930863    1.4605014   -1.8549359 
H    -2.7605794    3.0888480   -1.5073226 
H    -3.1635527    1.2887504   -0.6468111 
H    -1.5697490    2.3079636   -0.0557685 
Np   -1.2611023   -0.0384425   -0.0346623 
