# Supplementary material for: Computational Investigation of the Chemical Bond between An(III) Ions and Soft-Donor Ligands
Source: Inorg Chem. 2025 Mar 21;64(12):5866–77. doi: 10.1021/acs.inorgchem.4c03924 (PMC11962836; doi:10.1021/acs.inorgchem.4c03924)
Supplement: Supplementary file 1 — ic4c03924_si_001.zip [file ic4c03924_si_001.zip › coordinates/Npme6/anion_quartet/opt.xyz]

46
Energy = -1063.884927434
C     1.1388757   -1.1667400   -0.8145962 
C     1.1575972   -1.2837348    0.5662213 
C     1.0094347   -0.1101440    1.3965013 
C     1.1287570    1.1897993    0.7721681 
C     1.1103478    1.3031378   -0.6081231 
C     0.9304348    0.1254505   -1.4297543 
C     1.3136828   -2.3390458   -1.7379329 
C     1.2976422   -2.6055287    1.2681298 
C     1.1658652   -0.2277214    2.8852472 
C     1.2553534    2.3765563    1.6859483 
C     1.2605325    2.6156196   -1.3234604 
C     0.9824761    0.2505140   -2.9255103 
B    -2.3718065   -0.0732012    2.3837658 
B    -2.3121526   -2.0269192   -1.1848503 
B    -2.3553519    2.0343983   -1.0635333 
H     1.5986441   -3.2505963   -1.2185153 
H     0.3941659   -2.5507704   -2.2910605 
H     2.0936692   -2.1241395   -2.4748100 
H     2.0134737    0.2901140   -3.3194027 
H     0.4866457   -0.5891064   -3.4134305 
H     0.4745478    1.1523464   -3.2680237 
H     2.0522924    2.5449912   -2.0756366 
H     0.3401396    2.8909060   -1.8462362 
H     1.5161350    3.4356375   -0.6569835 
H     2.1816135    2.3238900    2.2694182 
H     1.2458231    3.3242796    1.1540883 
H     0.4313204    2.4063623    2.4032734 
H     2.2213390   -0.1817368    3.2031206 
H     0.6361486    0.5656739    3.4122162 
H     0.7582894   -1.1648889    3.2619036 
H     2.1963870   -2.6238682    1.8944281 
H     0.4463940   -2.7881464    1.9303485 
H     1.3482977   -3.4464770    0.5817951 
H    -1.6241183   -1.2975112   -1.9211983 
H    -3.1797289   -1.2969429   -0.6875990 
H    -2.7793607   -2.9640611   -1.7816334 
H    -1.5718574   -2.3820051   -0.2529565 
H    -1.6127402    0.8988482    2.2269550 
H    -3.2165380   -0.0058029    1.4812930 
H    -1.6884972   -1.0860369    2.1548214 
H    -2.8674101   -0.0921295    3.4827571 
H    -1.5884456    1.4149732   -1.8198313 
H    -2.8356519    3.0039973   -1.5946363 
H    -3.2089160    1.2180109   -0.6941233 
H    -1.6892395    2.3314179   -0.0567780 
Np   -1.2845106   -0.0196695    0.0462157 
