# Supplementary material for: Computational Investigation of the Chemical Bond between An(III) Ions and Soft-Donor Ligands
Source: Inorg Chem. 2025 Mar 21;64(12):5866–77. doi: 10.1021/acs.inorgchem.4c03924 (PMC11962836; doi:10.1021/acs.inorgchem.4c03924)
Supplement: Supplementary file 1 — ic4c03924_si_001.zip [file ic4c03924_si_001.zip › coordinates/Npme6/anion_sextet/opt.xyz]

46
Energy = -1063.880927322
C     1.0700795   -1.1419809   -0.8342422 
C     1.1356603   -1.2736511    0.5946841 
C     1.1360238   -0.1360405    1.3985311 
C     1.0051249    1.1583549    0.8007591 
C     1.1803528    1.2937870   -0.6234558 
C     1.1779223    0.1636017   -1.4268171 
C     1.1586659   -2.3798373   -1.6823381 
C     1.2716741   -2.6519787    1.1829040 
C     1.3180811   -0.2139582    2.8898043 
C     0.9951071    2.3842660    1.6687361 
C     1.3463037    2.6797625   -1.1782040 
C     1.2617005    0.2617248   -2.9244164 
B    -2.4677401    0.0016146    2.3557175 
B    -2.3640073   -2.1178032   -1.1289565 
B    -2.2796600    2.0441115   -1.1974526 
H     2.1153422   -2.9024320   -1.5412022 
H     0.3615227   -3.0924698   -1.4555322 
H     1.0733762   -2.1519551   -2.7424823 
H     2.2027303   -0.1535230   -3.3042595 
H     0.4496069   -0.2980936   -3.3948360 
H     1.1748996    1.2863237   -3.2756695 
H     1.8165406    2.6801983   -2.1598337 
H     0.3817587    3.1913278   -1.2700703 
H     1.9763300    3.2820202   -0.5196791 
H     2.0098869    2.7552489    1.8891573 
H     0.4486363    3.2018079    1.1970082 
H     0.5078549    2.1918690    2.6245436 
H     2.1126425    0.4692004    3.2054772 
H     0.4102306    0.0740610    3.4263276 
H     1.5967111   -1.2123245    3.2201116 
H     2.3241285   -2.9623558    1.2301434 
H     0.8584818   -2.7132633    2.1881507 
H     0.7465942   -3.3908184    0.5794470 
H    -1.7405186   -1.4035492   -1.9320554 
H    -3.2174423   -1.3965931   -0.5953093 
H    -2.8485276   -3.0874486   -1.6579693 
H    -1.5607395   -2.4334273   -0.2309137 
H    -1.5153012    0.7942296    2.2651888 
H    -3.2657227    0.3153509    1.4645147 
H    -2.0189704   -1.1206406    2.0622343 
H    -2.9611134    0.0144640    3.4558991 
H    -1.4657275    1.5520781   -1.9797768 
H    -2.7882912    3.0535004   -1.6231863 
H    -3.1329328    1.1824318   -0.9465991 
H    -1.6817759    2.2706630   -0.1247968 
Np   -1.3154994   -0.0678537    0.0507143 
