# Supplementary material for: Computational Investigation of the Chemical Bond between An(III) Ions and Soft-Donor Ligands
Source: Inorg Chem. 2025 Mar 21;64(12):5866–77. doi: 10.1021/acs.inorgchem.4c03924 (PMC11962836; doi:10.1021/acs.inorgchem.4c03924)
Supplement: Supplementary file 1 — ic4c03924_si_001.zip [file ic4c03924_si_001.zip › coordinates/Npme6/neutral/neutral_opt.xyz]

46
Energy = -1063.858129376
C     1.1535228   -1.1577004   -0.8048270 
C     1.1301986   -1.2737159    0.6006720 
C     1.1571486   -0.1165833    1.4019752 
C     1.1324959    1.1585812    0.7997295 
C     1.1553315    1.2739683   -0.6030968 
C     1.1278816    0.1148322   -1.4062910 
C     1.2862270   -2.3963192   -1.6453206 
C     1.1214453   -2.6365451    1.2346200 
C     1.2927532   -0.2252633    2.8946037 
C     1.1270051    2.3889681    1.6630985 
C     1.2892858    2.6211333   -1.2553112 
C     1.1166660    0.2470670   -2.9035993 
B    -2.3346063   -0.0769834    2.3401933 
B    -2.3379671   -1.9854626   -1.2307052 
B    -2.3380103    2.0631032   -1.0978686 
H     1.9814141   -3.0973685   -1.1817799 
H     0.3291664   -2.9103366   -1.7677803 
H     1.6692367   -2.1663086   -2.6367497 
H     2.1338666    0.2192192   -3.3102199 
H     0.5504300   -0.5573265   -3.3701331 
H     0.6609459    1.1843501   -3.2157868 
H     1.9769357    2.5680537   -2.1001338 
H     0.3306935    2.9894178   -1.6303431 
H     1.6820021    3.3619026   -0.5627187 
H     2.1460336    2.7497044    1.8429709 
H     0.5652872    3.1983554    1.1997757 
H     0.6698002    2.1926145    2.6305692 
H     1.9855423    0.5290847    3.2693670 
H     0.3357721   -0.0783120    3.4022612 
H     1.6798838   -1.1976016    3.1901263 
H     2.1395496   -2.9745711    1.4582748 
H     0.5585893   -2.6386156    2.1665582 
H     0.6635243   -3.3754869    0.5804683 
H    -1.6442985   -1.2399140   -1.9511306 
H    -3.2226571   -1.2563171   -0.7488949 
H    -2.7697730   -2.9337661   -1.8198097 
H    -1.6063370   -2.3005336   -0.2709802 
H    -1.6069798    0.9148859    2.1316745 
H    -3.2206210   -0.0278222    1.4691557 
H    -1.6373184   -1.0711711    2.0540999 
H    -2.7640333   -0.1138081    3.4568473 
H    -1.6090958    1.3887767   -1.8530179 
H    -2.7686906    3.0488372   -1.6228559 
H    -3.2231021    1.2824174   -0.7063386 
H    -1.6414170    2.3122113   -0.0934879 
Np   -1.4237277    0.0003486    0.0021395 
