# Supplementary material for: Computational Investigation of the Chemical Bond between An(III) Ions and Soft-Donor Ligands
Source: Inorg Chem. 2025 Mar 21;64(12):5866–77. doi: 10.1021/acs.inorgchem.4c03924 (PMC11962836; doi:10.1021/acs.inorgchem.4c03924)
Supplement: Supplementary file 1 — ic4c03924_si_001.zip [file ic4c03924_si_001.zip › coordinates/Pume6/anion_quintet/opt.xyz]

46
Energy = -1103.359519763
C     1.1247754   -1.1811919   -0.8223635 
C     0.9466580   -1.2947879    0.6070610 
C     1.1584094   -0.1162288    1.4164961 
C     1.1754019    1.1347334    0.8233558 
C     1.0181273    1.2600946   -0.6081944 
C     1.1404117    0.0684958   -1.4187555 
C     1.2668948   -2.4601000   -1.5971508 
C     0.9638215   -2.6505139    1.2519660 
C     1.3333819   -0.3249562    2.8936632 
C     1.3197959    2.4072396    1.6095119 
C     1.1576423    2.6083646   -1.2537252 
C     1.2587304    0.2618627   -2.9043588 
B    -2.3060038   -0.0375865    2.3627819 
B    -2.3560094   -1.9376191   -1.2588088 
B    -2.3998654    2.1190709   -1.1003355 
H     2.0231478   -3.1003730   -1.1335881 
H     0.3280909   -3.0221289   -1.6096486 
H     1.5656371   -2.2981564   -2.6300480 
H     2.1611672    0.8306434   -3.1545733 
H     1.2884211   -0.6760857   -3.4525565 
H     0.4093355    0.8305992   -3.2927685 
H     2.2113088    2.8826328   -1.4317700 
H     0.6469391    2.6514132   -2.2152977 
H     0.7195457    3.3965588   -0.6425351 
H     2.2000144    2.9718833    1.2837224 
H     0.4534836    3.0587255    1.4602255 
H     1.4054759    2.2366103    2.6792637 
H     1.6549504    0.5742026    3.4136526 
H     0.4013930   -0.6584316    3.3600239 
H     2.0848719   -1.0979280    3.0794254 
H     1.9854021   -3.0334856    1.4214869 
H     0.4626892   -2.6374338    2.2203015 
H     0.4424331   -3.3883333    0.6416431 
H    -1.6636578   -1.2065303   -1.9907525 
H    -3.2384520   -1.2247646   -0.7728513 
H    -2.8002792   -2.8820892   -1.8626674 
H    -1.6186713   -2.2917759   -0.3257474 
H    -1.5966420    0.9668404    2.1718353 
H    -3.2064334   -0.0076676    1.5191945 
H    -1.5936393   -1.0203702    2.0997541 
H    -2.7274557   -0.0805266    3.4916380 
H    -1.6661029    1.5026975   -1.8902653 
H    -2.9173510    3.0782224   -1.6155924 
H    -3.2289765    1.2995408   -0.6824559 
H    -1.6925311    2.4308570   -0.1291851 
Pu   -1.2962869    0.0577763   -0.0110070 
