# Supplementary material for: Computational Investigation of the Chemical Bond between An(III) Ions and Soft-Donor Ligands
Source: Inorg Chem. 2025 Mar 21;64(12):5866–77. doi: 10.1021/acs.inorgchem.4c03924 (PMC11962836; doi:10.1021/acs.inorgchem.4c03924)
Supplement: Supplementary file 1 — ic4c03924_si_001.zip [file ic4c03924_si_001.zip › coordinates/Pume6/anion_septet/opt.xyz]

46
Energy = -1103.369233151
C     1.1633840   -1.1658668   -0.7886198 
C     1.1442817   -1.2772310    0.6074589 
C     1.1586167   -0.1125258    1.4176104 
C     1.1546418    1.1632574    0.8029133 
C     1.1550434    1.2773870   -0.5925359 
C     1.0845237    0.1097223   -1.4000948 
C     1.2916149   -2.3967849   -1.6437951 
C     1.1324221   -2.6343945    1.2562627 
C     1.2824034   -0.2193350    2.9115401 
C     1.1626211    2.3911939    1.6727038 
C     1.2770890    2.6162715   -1.2648681 
C     1.0701313    0.2357663   -2.8979892 
B    -2.2964872   -0.0907981    2.4478743 
B    -2.3303680   -2.0615172   -1.3220694 
B    -2.3514841    2.1582399   -1.1531939 
H     1.9221138   -3.1447516   -1.1608610 
H     0.3165797   -2.8528770   -1.8419596 
H     1.7487900   -2.1592160   -2.6039482 
H     2.0843712    0.2226044   -3.3234311 
H     0.5068614   -0.5757182   -3.3578089 
H     0.5941854    1.1644084   -3.2092129 
H     1.9988417    2.5653923   -2.0840774 
H     0.3209308    2.9459218   -1.6824720 
H     1.6225993    3.3847075   -0.5760349 
H     2.1849212    2.7240107    1.8935878 
H     0.6339726    3.2176793    1.2006103 
H     0.6645852    2.1975870    2.6214658 
H     1.9823407    0.5246640    3.2999199 
H     0.3201468   -0.0673265    3.4126650 
H     1.6575691   -1.1970095    3.2113340 
H     2.1404203   -2.9536929    1.5516383 
H     0.5103932   -2.6310469    2.1514595 
H     0.7217084   -3.3897010    0.5893050 
H    -1.6394596   -1.3073782   -2.0308280 
H    -3.2476376   -1.3782485   -0.8578012 
H    -2.7373222   -3.0059415   -1.9579354 
H    -1.6173796   -2.4239185   -0.3753688 
H    -1.5825715    0.9080630    2.2592604 
H    -3.2238722   -0.0434887    1.6362997 
H    -1.6048672   -1.0845968    2.1702705 
H    -2.6964317   -0.1376219    3.5880661 
H    -1.6338723    1.4839109   -1.9140642 
H    -2.7720882    3.1448566   -1.7112621 
H    -3.2592693    1.4173804   -0.7649701 
H    -1.6596664    2.4532752   -0.1677896 
Pu   -1.3553267    0.0046875   -0.0192541 
