# Supplementary material for: Computational Investigation of the Chemical Bond between An(III) Ions and Soft-Donor Ligands
Source: Inorg Chem. 2025 Mar 21;64(12):5866–77. doi: 10.1021/acs.inorgchem.4c03924 (PMC11962836; doi:10.1021/acs.inorgchem.4c03924)
Supplement: Supplementary file 1 — ic4c03924_si_001.zip [file ic4c03924_si_001.zip › coordinates/Pume6/anion_singlet/opt.xyz]

46
Energy = -1103.242977644
C     1.1384231   -1.1466510   -0.8181597 
C     1.0056018   -1.2885187    0.5816367 
C     1.0496500   -0.1143486    1.4064950 
C     1.0928903    1.1564006    0.8088279 
C     1.0149138    1.2896354   -0.5958735 
C     1.0592023    0.1141205   -1.4179632 
C     1.3108009   -2.3811520   -1.6593888 
C     1.0262479   -2.6569620    1.2039517 
C     1.2169466   -0.2452847    2.8978336 
C     1.1917220    2.3839992    1.6729320 
C     1.1328867    2.6354833   -1.2550529 
C     1.1322073    0.2564350   -2.9135899 
B    -2.2442496   -0.0453546    2.3419033 
B    -2.2798992   -1.9752801   -1.1812573 
B    -2.2765090    2.0220605   -1.1143946 
H     2.0529243   -3.0459270   -1.2107342 
H     0.3730370   -2.9380468   -1.7449974 
H     1.6494163   -2.1407970   -2.6652023 
H     2.1670007    0.1969026   -3.2789457 
H     0.5550784   -0.5192534   -3.4169544 
H     0.7269429    1.2119552   -3.2391516 
H     2.0824568    2.7245683   -1.7984017 
H     0.3234805    2.8108103   -1.9664681 
H     1.0960523    3.4458344   -0.5309865 
H     2.1937193    2.8278811    1.6181377 
H     0.4755372    3.1463945    1.3632749 
H     0.9836962    2.1580458    2.7160548 
H     2.1280809    0.2628728    3.2322630 
H     0.3725228    0.1813546    3.4433883 
H     1.3015288   -1.2858719    3.2024306 
H     2.0371022   -2.9585363    1.5167766 
H     0.3814833   -2.7012382    2.0818699 
H     0.6548088   -3.4095022    0.5106282 
H    -1.5669599   -1.2821565   -1.9314135 
H    -3.1412702   -1.2167487   -0.7214533 
H    -2.7522437   -2.9259192   -1.7574711 
H    -1.5674890   -2.3181022   -0.2195275 
H    -1.5238545    0.9533986    2.1295565 
H    -3.1312982   -0.0374821    1.4787093 
H    -1.5258996   -1.0318651    2.1080051 
H    -2.6806802   -0.0538007    3.4676180 
H    -1.5670922    1.3538047   -1.8864978 
H    -2.7254441    3.0104717   -1.6427198 
H    -3.1527229    1.2594458   -0.6882960 
H    -1.5413179    2.3086885   -0.1455774 
Pu   -1.2494313    0.0082356    0.0181848 
