# Supplementary material for: Computational Investigation of the Chemical Bond between An(III) Ions and Soft-Donor Ligands
Source: Inorg Chem. 2025 Mar 21;64(12):5866–77. doi: 10.1021/acs.inorgchem.4c03924 (PMC11962836; doi:10.1021/acs.inorgchem.4c03924)
Supplement: Supplementary file 1 — ic4c03924_si_001.zip [file ic4c03924_si_001.zip › coordinates/Pume6/anion_triplet/opt.xyz]

46
Energy = -1103.310790841
C     0.9699364   -1.3064340   -0.5972497 
C     1.0646510   -1.1940941    0.8400698 
C     1.1034467    0.0565937    1.4390467 
C     0.9950115    1.2465854    0.6333498 
C     1.1959925    1.1270119   -0.7934553 
C     1.1726441   -0.1225942   -1.3941158 
C     1.0641080   -2.6605687   -1.2384708 
C     1.1066931   -2.4744175    1.6258487 
C     1.2356536    0.2454890    2.9239377 
C     1.0798246    2.5968659    1.2842373 
C     1.4317271    2.3989523   -1.5581998 
C     1.3100357   -0.3106063   -2.8791836 
B    -2.3489724    0.2644220    2.2731292 
B    -2.4237360   -2.0509651   -1.0372872 
B    -2.2276433    1.9870910   -1.3809833 
H     2.1057670   -3.0127697   -1.3229207 
H     0.5136431   -3.4135744   -0.6753379 
H     0.6407083   -2.6639937   -2.2420099 
H     2.1895173   -0.9188597   -3.1170758 
H     0.4419033   -0.8360256   -3.2868743 
H     1.3928372    0.6285302   -3.4194573 
H     1.7340891    2.2243515   -2.5878058 
H     0.5342682    3.0236525   -1.5803221 
H     2.2233063    2.9836736   -1.0798613 
H     2.1189310    2.9134323    1.4810979 
H     0.6221066    3.3677084    0.6638535 
H     0.5537503    2.6119896    2.2389405 
H     2.0245000    0.9712138    3.1421395 
H     0.3087130    0.6294597    3.3600037 
H     1.4867518   -0.6744426    3.4462934 
H     1.9946938   -3.0633463    1.3696696 
H     1.1082481   -2.3114767    2.7002623 
H     0.2369827   -3.0974419    1.4013065 
H    -1.6685139   -1.4843712   -1.8481216 
H    -3.2590327   -1.2097033   -0.6893126 
H    -2.9251327   -3.0427245   -1.5055873 
H    -1.7248371   -2.3080764   -0.0414149 
H    -1.6036020    1.2097820    1.9532244 
H    -3.2231623    0.2005077    1.4040040 
H    -1.6616869   -0.7640179    2.1843715 
H    -2.8023225    0.4119895    3.3807752 
H    -1.5974241    1.1986421   -2.1054078 
H    -2.6490305    2.9328510   -1.9986997 
H    -3.1239717    1.3309507   -0.8356285 
H    -1.4478609    2.3324817   -0.4760170 
Pu   -1.2735120    0.0262760   -0.0547612 
