# Supplementary material for: Computational Investigation of the Chemical Bond between An(III) Ions and Soft-Donor Ligands
Source: Inorg Chem. 2025 Mar 21;64(12):5866–77. doi: 10.1021/acs.inorgchem.4c03924 (PMC11962836; doi:10.1021/acs.inorgchem.4c03924)
Supplement: Supplementary file 1 — ic4c03924_si_001.zip [file ic4c03924_si_001.zip › coordinates/Pume6/neutral/opt.xyz]

46
Energy = -1103.332185818
C     1.1704052   -1.1597376   -0.8034289 
C     1.1406787   -1.2733196    0.6011568 
C     1.1731073   -0.1168163    1.4027343 
C     1.1482406    1.1562676    0.8006326 
C     1.1660429    1.2702668   -0.6022234 
C     1.1429837    0.1111334   -1.4047468 
C     1.2933788   -2.3992265   -1.6426205 
C     1.1192965   -2.6355281    1.2360311 
C     1.2997773   -0.2258926    2.8953613 
C     1.1367432    2.3872156    1.6630921 
C     1.2909620    2.6175616   -1.2562773 
C     1.1249145    0.2430777   -2.9019869 
B    -2.3362515   -0.0810889    2.3550971 
B    -2.3388506   -1.9914316   -1.2434886 
B    -2.3571995    2.0813286   -1.1036019 
H     1.9797793   -3.1083711   -1.1784805 
H     0.3299268   -2.9023845   -1.7657641 
H     1.6795639   -2.1737251   -2.6339039 
H     2.1400642    0.2191585   -3.3136641 
H     0.5599465   -0.5638512   -3.3658665 
H     0.6644541    1.1785995   -3.2128711 
H     1.9790129    2.5681770   -2.1010010 
H     0.3299962    2.9787037   -1.6326669 
H     1.6777637    3.3626123   -0.5650508 
H     2.1536578    2.7525741    1.8449422 
H     0.5728405    3.1945686    1.1986609 
H     0.6786901    2.1894784    2.6299618 
H     1.9929953    0.5256349    3.2749836 
H     0.3391338   -0.0745407    3.3959461 
H     1.6799267   -1.1998282    3.1945708 
H     2.1338722   -2.9809043    1.4639451 
H     0.5530966   -2.6326571    2.1660230 
H     0.6585484   -3.3716152    0.5805741 
H    -1.6413082   -1.2291686   -1.9454435 
H    -3.2463842   -1.2845988   -0.7783753 
H    -2.7458272   -2.9376410   -1.8532765 
H    -1.6137976   -2.3099979   -0.2827782 
H    -1.6225347    0.9178229    2.1229799 
H    -3.2448747   -0.0477335    1.5109056 
H    -1.6278845   -1.0653800    2.0716612 
H    -2.7407511   -0.1087329    3.4812668 
H    -1.6386468    1.4039514   -1.8632927 
H    -2.7894562    3.0651351   -1.6297491 
H    -3.2429357    1.3030937   -0.7038673 
H    -1.6587788    2.3349190   -0.1039765 
Pu   -1.4643183    0.0128909   -0.0021242 
