# Supplementary material for: Computational Investigation of the Chemical Bond between An(III) Ions and Soft-Donor Ligands
Source: Inorg Chem. 2025 Mar 21;64(12):5866–77. doi: 10.1021/acs.inorgchem.4c03924 (PMC11962836; doi:10.1021/acs.inorgchem.4c03924)
Supplement: Supplementary file 1 — ic4c03924_si_001.zip [file ic4c03924_si_001.zip › coordinates/Ume6/anion-hs/opt.xyz]

46
Energy = -1026.370911505
U    -1.2085794   -0.0017233    0.0023314 
C     1.1201695   -1.3157567   -0.5368218 
C     1.1048871   -1.1272253    0.8602502 
C     1.0938639    0.1868704    1.4117263 
C     1.0933883    1.3169357    0.5326652 
C     1.1202668    1.1283365   -0.8632703 
C     1.0600738   -0.1870646   -1.4139954 
C     1.2678630   -2.7066941   -1.0946542 
C     1.1556732   -2.3245325    1.7696818 
C     1.2377666    0.4096809    2.8919388 
C     1.1467162    2.6992609    1.1249337 
C     1.2651469    2.2968786   -1.7997142 
C     1.1098238   -0.3748844   -2.9042429 
B    -2.3357367    0.4200675    2.3000241 
B    -2.3218554   -2.2065622   -0.7843973 
B    -2.3293627    1.7878528   -1.5030196 
H     2.1043473   -3.2286925   -0.6190668 
H     0.3696480   -3.3126077   -0.9434925 
H     1.4687271   -2.6889237   -2.1640107 
H     2.1342912   -0.5501225   -3.2680624 
H     0.5002693   -1.2207103   -3.2247662 
H     0.7254313    0.5002718   -3.4257284 
H     2.1122490    2.1401563   -2.4758370 
H     0.3742209    2.4438908   -2.4164371 
H     1.4475124    3.2260423   -1.2642727 
H     2.1770222    3.0778323    1.1843006 
H     0.5648516    3.4130884    0.5419313 
H     0.7373916    2.7105242    2.1336005 
H     2.1011861    1.0494127    3.1095885 
H     0.3565081    0.8871443    3.3309887 
H     1.3934508   -0.5254654    3.4264102 
H     2.1765577   -2.5186419    2.1269519 
H     0.5213966   -2.1888882    2.6462424 
H     0.8072303   -3.2228574    1.2636367 
H    -1.5734474   -1.6934817   -1.6357798 
H    -3.1735376   -1.3542611   -0.5050341 
H    -2.8066452   -3.2399358   -1.1730501 
H    -1.6359406   -2.3628918    0.2403330 
H    -1.5998906    1.3538679    1.9301510 
H    -3.1814850    0.2699642    1.4103758 
H    -1.6323931   -0.6051345    2.2929993 
H    -2.8287240    0.6310545    3.3800606 
H    -1.6091967    0.9922570   -2.1322200 
H    -2.8139349    2.6246600   -2.2234444 
H    -3.1810271    1.1039329   -0.9231531 
H    -1.6161739    2.2870744   -0.6166511 
