# Supplementary material for: Computational Investigation of the Chemical Bond between An(III) Ions and Soft-Donor Ligands
Source: Inorg Chem. 2025 Mar 21;64(12):5866–77. doi: 10.1021/acs.inorgchem.4c03924 (PMC11962836; doi:10.1021/acs.inorgchem.4c03924)
Supplement: Supplementary file 1 — ic4c03924_si_001.zip [file ic4c03924_si_001.zip › coordinates/Ume6/anion-hs/solv_opt.xyz]

46
Energy = -1026.403743051
U    -1.1880297    0.0002245    0.0014937 
C     1.1080637   -1.1651982   -0.8177492 
C     1.0878474   -1.2890923    0.6001957 
C     1.1123644   -0.1246114    1.4151736 
C     1.0886896    1.1645882    0.8140460 
C     1.1093002    1.2885692   -0.6025431 
C     1.0864880    0.1229263   -1.4181885 
C     1.2522850   -2.4052935   -1.6581217 
C     1.1488024   -2.6575466    1.2226008 
C     1.2602642   -0.2322311    2.9090455 
C     1.1487946    2.3879984    1.6877099 
C     1.2546502    2.6363940   -1.2562505 
C     1.1433348    0.2677168   -2.9147601 
B    -2.3359909   -0.0515895    2.3332777 
B    -2.3430599   -1.9905390   -1.2076127 
B    -2.3403290    2.0451819   -1.1161943 
H     2.1252053   -2.9859852   -1.3415120 
H     0.3802950   -3.0609320   -1.5850781 
H     1.3899778   -2.1668591   -2.7103875 
H     2.1686814    0.1583061   -3.2941591 
H     0.5274653   -0.4779801   -3.4181593 
H     0.7811876    1.2435478   -3.2327871 
H     2.1212688    2.6488397   -1.9256588 
H     0.3782871    2.9066580   -1.8517336 
H     1.4040415    3.4267246   -0.5238959 
H     2.1754686    2.7672636    1.7850163 
H     0.5370632    3.1994098    1.2923862 
H     0.7835240    2.1769726    2.6910469 
H     2.1300417    0.3379141    3.2520578 
H     0.3867089    0.1527480    3.4422156 
H     1.4055661   -1.2619761    3.2278639 
H     2.1759822   -2.9316221    1.5002745 
H     0.5388167   -2.7211615    2.1241062 
H     0.7822076   -3.4208715    0.5387753 
H    -1.6242710   -1.3156825   -1.9633145 
H    -3.1850831   -1.2181111   -0.7372447 
H    -2.8435822   -2.9294746   -1.7755389 
H    -1.6217690   -2.3475390   -0.2608781 
H    -1.6173242    0.9479991    2.1665624 
H    -3.1811755   -0.0321303    1.4321693 
H    -1.6160652   -1.0421643    2.1243152 
H    -2.8326088   -0.0752603    3.4321626 
H    -1.6252886    1.4003382   -1.9015745 
H    -2.8392592    3.0082891   -1.6435440 
H    -3.1833776    1.2552119   -0.6780982 
H    -1.6154594    2.3600292   -0.1575109 
