# Supplementary material for: Computational Investigation of the Chemical Bond between An(III) Ions and Soft-Donor Ligands
Source: Inorg Chem. 2025 Mar 21;64(12):5866–77. doi: 10.1021/acs.inorgchem.4c03924 (PMC11962836; doi:10.1021/acs.inorgchem.4c03924)
Supplement: Supplementary file 1 — ic4c03924_si_001.zip [file ic4c03924_si_001.zip › coordinates/Ume6/anion-is/solv_opt.xyz]

46
Energy = -1026.400596105
U    -1.2339191   -0.0371285   -0.0566620 
C     0.9353898   -1.1489965   -0.8059616 
C     1.1264441   -1.2629475    0.6359980 
C     1.1012599   -0.1303805    1.4261520 
C     0.8542483    1.1715134    0.8195638 
C     1.1438016    1.2905385   -0.6041420 
C     1.1727232    0.1606788   -1.3964739 
C     1.1065987   -2.3764685   -1.6600293 
C     1.3185384   -2.6471486    1.1883460 
C     1.2847938   -0.1612665    2.9161864 
C     0.9222628    2.4035670    1.6808343 
C     1.3653740    2.6764893   -1.1380571 
C     1.3831313    0.2063387   -2.8831985 
B    -2.3664626   -0.0796040    2.2710421 
B    -2.4446658   -2.0417998   -1.1993858 
B    -2.3306521    2.0309052   -1.1610669 
H     2.1642726   -2.6489101   -1.8089818 
H     0.6094838   -3.2412339   -1.2209360 
H     0.6674035   -2.2419306   -2.6483078 
H     2.2496817   -0.3978388   -3.1703242 
H     0.5219665   -0.2109434   -3.4144028 
H     1.5360314    1.2135096   -3.2619737 
H     1.6614632    2.6888105   -2.1840282 
H     0.4616406    3.2855068   -1.0451143 
H     2.1503023    3.1803086   -0.5661102 
H     1.9556870    2.7153606    1.9068970 
H     0.4300338    3.2508587    1.2022016 
H     0.4182594    2.2489904    2.6350144 
H     2.0839381    0.5246088    3.2133673 
H     0.3765086    0.1629277    3.4321000 
H     1.5407080   -1.1480294    3.2941030 
H     2.2074144   -3.1162750    0.7535740 
H     1.4276541   -2.6628739    2.2697380 
H     0.4709185   -3.2918312    0.9397206 
H    -1.7687824   -1.3784115   -2.0006277 
H    -3.2603849   -1.2632732   -0.6926951 
H    -2.9754537   -2.9891452   -1.7236644 
H    -1.6698525   -2.3859218   -0.2909956 
H    -1.6123643    0.8926126    2.1089781 
H    -3.2145156   -0.0094987    1.3753119 
H    -1.6846594   -1.0936794    2.0431376 
H    -2.8549149   -0.1015832    3.3725983 
H    -1.6265322    1.3853760   -1.9547009 
H    -2.8119308    3.0087739   -1.6752896 
H    -3.1880000    1.2520717   -0.7280413 
H    -1.6048429    2.3173732   -0.1936936 
