# Supplementary material for: Computational Investigation of the Chemical Bond between An(III) Ions and Soft-Donor Ligands
Source: Inorg Chem. 2025 Mar 21;64(12):5866–77. doi: 10.1021/acs.inorgchem.4c03924 (PMC11962836; doi:10.1021/acs.inorgchem.4c03924)
Supplement: Supplementary file 1 — ic4c03924_si_001.zip [file ic4c03924_si_001.zip › coordinates/Ume6/anion-ls/opt.xyz]

46
Energy = -1026.317472421
U    -1.0751085    0.0761734    0.0604359 
C     0.8919925   -1.0993130   -1.0364277 
C     0.9443950   -1.4323156    0.3586788 
C     1.1352792   -0.3894040    1.3216514 
C     1.2220225    0.9635184    0.9040661 
C     1.1061820    1.2988156   -0.4781531 
C     0.9630451    0.2622402   -1.4562765 
C     0.8827188   -2.2064627   -2.0556874 
C     1.0010638   -2.8739774    0.7866367 
C     1.3228395   -0.7343832    2.7749376 
C     1.4581117    2.0592829    1.9097866 
C     1.2795003    2.7250327   -0.9245979 
C     1.0043916    0.5973321   -2.9233476 
B    -2.1170709   -0.1115290    2.4078523 
B    -2.4606783   -1.6845283   -1.1975560 
B    -2.2316169    2.2168338   -0.7818593 
H     1.8389149   -2.7465953   -2.0562439 
H     0.0922870   -2.9365110   -1.8708409 
H     0.7266488   -1.8274722   -3.0634235 
H     1.9710202    0.3249817   -3.3700722 
H     0.2291940    0.0786864   -3.4909010 
H     0.8577642    1.6614173   -3.0961143 
H     2.2635123    2.8791900   -1.3887963 
H     0.5220039    3.0261576   -1.6500068 
H     1.2024123    3.4210279   -0.0919237 
H     2.4414958    2.5242055    1.7638913 
H     0.7131934    2.8565362    1.8395670 
H     1.4253096    1.6854072    2.9303850 
H     0.6916832   -0.1316566    3.4304005 
H     1.0752575   -1.7736651    2.9772298 
H     2.3657724   -0.5818048    3.0828409 
H     2.0226626   -3.1779684    1.0579396 
H     0.3627339   -3.0781955    1.6484448 
H     0.6674970   -3.5382405   -0.0079536 
H    -1.7644336   -0.9713953   -1.9412509 
H    -3.2058586   -0.9233100   -0.5771576 
H    -3.0502044   -2.5409924   -1.8040386 
H    -1.6593722   -2.1561709   -0.3680907 
H    -1.3921686    0.8887524    2.2770437 
H    -3.0041813   -0.0137992    1.5571166 
H    -1.3996964   -1.0744245    2.0720945 
H    -2.5398528   -0.2312556    3.5287879 
H    -1.5565979    1.6272275   -1.6465940 
H    -2.7171867    3.2368451   -1.1984206 
H    -3.0663280    1.4083768   -0.3696470 
H    -1.4405501    2.4173299    0.1555938 
