# Supplementary material for: Computational Investigation of the Chemical Bond between An(III) Ions and Soft-Donor Ligands
Source: Inorg Chem. 2025 Mar 21;64(12):5866–77. doi: 10.1021/acs.inorgchem.4c03924 (PMC11962836; doi:10.1021/acs.inorgchem.4c03924)
Supplement: Supplementary file 1 — ic4c03924_si_001.zip [file ic4c03924_si_001.zip › coordinates/Ume6/neutral/solv_opt.xyz]

46
Energy = -1026.343322577
U    -1.4066690    0.0005327    0.0017660 
C     1.1370094   -1.1554292   -0.8098460 
C     1.1175633   -1.2782795    0.5974625 
C     1.1419077   -0.1221581    1.4026789 
C     1.1199308    1.1579858    0.8055553 
C     1.1399944    1.2771780   -0.5983281 
C     1.1152799    0.1200528   -1.4085182 
C     1.2818690   -2.3934896   -1.6495924 
C     1.1335899   -2.6445968    1.2231230 
C     1.2910752   -0.2310324    2.8942409 
C     1.1385419    2.3828155    1.6762157 
C     1.2875711    2.6236250   -1.2496937 
C     1.1287047    0.2619036   -2.9047139 
B    -2.3462098   -0.0594061    2.3511924 
B    -2.3495492   -2.0039654   -1.2216651 
B    -2.3505947    2.0639561   -1.1194420 
H     2.0419619   -3.0490905   -1.2210182 
H     0.3512819   -2.9633950   -1.7058818 
H     1.5888940   -2.1572632   -2.6649894 
H     2.1523735    0.2184634   -3.2932560 
H     0.5577394   -0.5293998   -3.3877504 
H     0.6975575    1.2102603   -3.2181369 
H     2.0332591    2.5753274   -2.0449173 
H     0.3523704    2.9686205   -1.6974367 
H     1.6150428    3.3791654   -0.5402692 
H     2.1638372    2.7362029    1.8334502 
H     0.5718318    3.1994979    1.2319068 
H     0.7059068    2.1821541    2.6540005 
H     2.0437668    0.4756173    3.2478773 
H     0.3586195   -0.0065652    3.4178692 
H     1.6098754   -1.2257199    3.1947595 
H     2.1580552   -2.9578393    1.4535228 
H     0.5642056   -2.6675008    2.1509448 
H     0.7025198   -3.3910767    0.5595041 
H    -1.6370701   -1.2855186   -1.9495154 
H    -3.2275113   -1.2580757   -0.7573406 
H    -2.7959386   -2.9527060   -1.8012255 
H    -1.6261101   -2.3234177   -0.2582266 
H    -1.6234041    0.9355494    2.1459339 
H    -3.2253217   -0.0298895    1.4743585 
H    -1.6331320   -1.0483829    2.0910152 
H    -2.7903641   -0.0880520    3.4634271 
H    -1.6248457    1.3918220   -1.8781866 
H    -2.7969646    3.0408655   -1.6501379 
H    -3.2282398    1.2867617   -0.7092750 
H    -1.6402111    2.3338928   -0.1314414 
